# Supplementary material for: The Impacts of Climatic Factors and Vegetation on Hemorrhagic Fever with Renal Syndrome Transmission in China: A Study of 109 Counties
Source: Int J Environ Res Public Health. 2019 Sep 16;16(18):3434. doi: 10.3390/ijerph16183434 (PMC6765884; doi:10.3390/ijerph16183434)
Supplement: Supplementary file 1 [file ijerph-16-03434-s001.zip]

Archive with 2 entries (2 files):
- 0916 HFRS SI-Table S1.xlsx
- 0916 HFRS-SI.pdf
